# Supplementary material for: Combining Low-Dose Computer-Tomography-Based Radiomics and Serum Metabolomics for Diagnosis of Malignant Nodules in Participants of Lung Cancer Screening Studies
Source: Biomolecules. 2023 Dec 28;14(1):44. doi: 10.3390/biom14010044 (PMC10813699; doi:10.3390/biom14010044)
Supplement: Supplementary file 1 [file biomolecules-14-00044-s001.zip]

Archive with 24 entries (23 files):
- Supp_files/
- Supp_files/FigS1.pdf
- Supp_files/FigS2.pdf
- Supp_files/FigS3_Corr_features.pdf
- Supp_files/FigS4_LR.pdf
- Supp_files/FigS5_RF.pdf
- Supp_files/FigS6_CM_heat_LR.pdf
- Supp_files/FigS7_CM_heat_RF.pdf
- Supp_files/FigS8_other_integration.pdf
- Supp_files/FigS9_AUC_train_test.pdf
- Supp_files/Table_S1.xlsx
- Supp_files/Table_S2.xlsx
- __MACOSX/._Supp_files
- __MACOSX/Supp_files/._FigS1.pdf
- __MACOSX/Supp_files/._FigS2.pdf
- __MACOSX/Supp_files/._FigS3_Corr_features.pdf
- __MACOSX/Supp_files/._FigS4_LR.pdf
- __MACOSX/Supp_files/._FigS5_RF.pdf
- __MACOSX/Supp_files/._FigS6_CM_heat_LR.pdf
- __MACOSX/Supp_files/._FigS7_CM_heat_RF.pdf
- __MACOSX/Supp_files/._FigS8_other_integration.pdf
- __MACOSX/Supp_files/._FigS9_AUC_train_test.pdf
- __MACOSX/Supp_files/._Table_S1.xlsx
- __MACOSX/Supp_files/._Table_S2.xlsx
