# Supplementary material for: Combining Low-Dose Computer-Tomography-Based Radiomics and Serum Metabolomics for Diagnosis of Malignant Nodules in Participants of Lung Cancer Screening Studies
Source: Biomolecules. 2023 Dec 28;14(1):44. doi: 10.3390/biom14010044 (PMC10813699; doi:10.3390/biom14010044)
Supplement: Supplementary file 1 [file biomolecules-14-00044-s001.zip › Supp_files/Table_S1.xlsx]

## Sheet: Metabolomics
Table S1. Univariate analysis results
Feature	Class of metabolite	Normality benign	Normality malignant	Rg effect size	P-value	FDR
TG(52:4)	glycerides	0.989773	0.902977	-0.231	0.00176578	0.119632
TG(52:5)	glycerides	0.367473	0.334247	-0.257	0.000488047	0.119632
TG(54:6)	glycerides	0.148081	0.746357	-0.231	0.00174435	0.119632
TG(54:7)	glycerides	0.0779695	0.166196	-0.236	0.00139765	0.119632
DG	glycerides	0.0165737	0.186508	-0.199	0.00699769	0.12414
glycerides	glycerides	0.0728796	0.183034	-0.212	0.00402554	0.12414
PC(38:6)	glycerophospholipids	0.684419	0.106074	-0.204	0.00562886	0.12414
PC(40:6)	glycerophospholipids	0.0270892	0.818357	-0.215	0.00352993	0.12414
PC(41:5)	glycerophospholipids	2.14136e-05	8.62257e-09	0.198	0.007344	0.12414
PC(42:7)	glycerophospholipids	0.131228	0.2525	-0.194	0.00847725	0.12414
SM(38:1)	sphingolipids	0.498037	0.027361	-0.222	0.00263855	0.12414
TG	glycerides	0.0992908	0.328773	-0.212	0.00411791	0.12414
TG(46:2)	glycerides	4.34449e-05	1.10352e-07	-0.201	0.00641791	0.12414
TG(50:1)	glycerides	0.650125	0.0865982	-0.197	0.00766474	0.12414
TG(50:2)	glycerides	0.570438	0.520689	-0.195	0.00808322	0.12414
TG(50:3)	glycerides	0.524318	0.0456428	-0.206	0.00518172	0.12414
TG(52:2)	glycerides	0.437053	0.700507	-0.194	0.00870353	0.12414
TG(52:3)	glycerides	0.677081	0.590754	-0.207	0.00512443	0.12414
TG(54:5)	glycerides	0.0810315	0.704072	-0.197	0.00762394	0.12414
TG(50:4)	glycerides	0.62848	0.142114	-0.192	0.00922024	0.124934
TG(52:6)	glycerides	0.0376257	0.000256963	-0.189	0.0102837	0.132709
CE(22:6)	cholesterol esters	0.52161	0.298807	-0.179	0.0151755	0.142848
DG(34:1)	glycerides	0.0988344	0.714775	-0.177	0.0165794	0.142848
DG(36:3)	glycerides	0.953986	0.738308	-0.179	0.0151009	0.142848
DG(36:4)	glycerides	0.492323	0.373777	-0.175	0.0179218	0.142848
lipids	total lipids	0.821086	0.248034	-0.179	0.0154023	0.142848
PC(38:5)	glycerophospholipids	0.0921976	0.148589	-0.176	0.017155	0.142848
PC-O(38:6)	glycerophospholipids	0.862034	0.203077	-0.177	0.016418	0.142848
PC-O(40:7)	glycerophospholipids	0.761649	0.0120512	-0.175	0.0179218	0.142848
SM(41:1)	sphingolipids	0.809132	0.832047	-0.183	0.0130019	0.142848
TG(51:2)	glycerides	0.762141	0.488357	-0.177	0.0161786	0.142848
TG(51:4)	glycerides	0.0257194	0.399401	-0.177	0.0164181	0.142848
TG(54:3)	glycerides	0.193334	0.309889	-0.179	0.0150265	0.142848
TG(54:4)	glycerides	0.219573	0.819658	-0.183	0.013333	0.142848
SM(38:2)	sphingolipids	0.342916	0.316387	-0.173	0.018808	0.145627
TG(56:7)	glycerides	0.73895	0.0360486	-0.172	0.0195448	0.147129
TG(56:6)	glycerides	0.0299904	0.206104	-0.17	0.0215987	0.158196
TG(48:2)	glycerides	0.290147	0.0373822	-0.168	0.0227487	0.162234
DG(36:2)	glycerides	0.299149	0.130248	-0.167	0.0236173	0.16411
SM(41:2)	sphingolipids	0.130878	0.661599	-0.164	0.026399	0.174491
SM(42:2)	sphingolipids	0.365862	0.8494	-0.164	0.0260365	0.174491
LPC(18:0)	glycerophospholipids	0.654955	0.390257	-0.161	0.0290612	0.183989
TG(48:1)	glycerides	4.07195e-07	4.61422e-05	-0.161	0.0291938	0.183989
CE(20:5)	cholesterol esters	0.27353	0.0365046	-0.158	0.0328203	0.197651
LPC-O(16:1)	glycerophospholipids	0.0225189	0.0696871	-0.158	0.0322388	0.197651
Ala	aminoacids	0.682113	0.000951337	-0.15	0.0426877	0.210858
Cer(42:1)	sphingolipids	0.102475	0.171787	-0.144	0.0503636	0.210858
DG(38:5)	glycerides	4.87696e-05	5.99391e-05	-0.145	0.0499436	0.210858
DG(39:0)	glycerides	0.213279	0.0429509	-0.153	0.0386431	0.210858
DG(41:1)	glycerides	0.0433805	0.51388	-0.15	0.042141	0.210858
DG(42:1)	glycerides	0.232745	0.363842	-0.148	0.0447452	0.210858
DG-O(32:2)	glycerides	1.3549e-05	0.2943	-0.148	0.0453211	0.210858
Gln	aminoacids	2.02736e-06	0.0734595	0.152	0.0388121	0.210858
glycerophospholipids	glycerophospholipids	0.651781	0.564252	-0.147	0.0460984	0.210858
PC	glycerophospholipids	0.651781	0.564252	-0.147	0.0460984	0.210858
PC(33:4)	glycerophospholipids	0.362773	0.120149	-0.155	0.0361841	0.210858
PC(36:5)	glycerophospholipids	0.271285	0.996025	-0.145	0.0489063	0.210858
PC(40:4)	glycerophospholipids	0.376657	0.43914	-0.144	0.0505749	0.210858
SM(39:1)	sphingolipids	0.633723	0.512663	-0.152	0.0388121	0.210858
SM(43:1)	sphingolipids	0.0573957	0.154732	-0.15	0.0415997	0.210858
SM(44:1)	sphingolipids	2.18782e-06	0.0171452	-0.146	0.0474848	0.210858
sphingolipids	sphingolipids	0.494813	0.307381	-0.147	0.0470854	0.210858
TG(48:3)	glycerides	0.0630878	0.000912394	-0.152	0.0393223	0.210858
TG(51:3)	glycerides	0.417667	0.193574	-0.152	0.0398382	0.210858
TG(53:3)	glycerides	0.258301	0.626981	-0.147	0.0470853	0.210858
PC-O(36:6)	glycerophospholipids	0.272542	0.706215	-0.141	0.0556389	0.228457
PC-O(40:6)	glycerophospholipids	0.993568	0.447561	-0.14	0.058683	0.237359
PC(40:9)	glycerophospholipids	0.0133096	0.325988	-0.138	0.0608713	0.24259
LPC-O(18:1)	glycerophospholipids	0.353436	0.180571	-0.138	0.0618646	0.242976
DG-O(34:1)	glycerides	0.04643	0.0161122	-0.137	0.0636359	0.246362
LPC(22:6)	glycerophospholipids	0.758203	0.308683	-0.135	0.0675736	0.255355
PC(32:3)	glycerophospholipids	0.678	0.174195	-0.135	0.0678435	0.255355
PC(42:2)	glycerophospholipids	1.37853e-10	6.62078e-11	-0.131	0.076645	0.284532
SM(33:1)	sphingolipids	0.90557	0.421895	-0.13	0.0787558	0.288417
Creatinine	biogenic amines	0.20876	4.50557e-10	-0.128	0.0824849	0.294124
Pro	aminoacids	0.439046	0.242556	-0.128	0.0821684	0.294124
AC(5:0-DC)	acylcarnitines	0.00121616	0.00154528	0.127	0.0856997	0.297363
PC(40:1)	glycerophospholipids	4.07394e-07	2.51179e-06	-0.126	0.086685	0.297363
PC(41:8)	glycerophospholipids	0.000650017	2.22666e-05	-0.127	0.0856998	0.297363
PC-O(36:5)	glycerophospholipids	0.887201	0.3682	-0.124	0.0917428	0.300673
PC-O(38:5)	glycerophospholipids	0.515095	0.0649062	-0.124	0.0920881	0.300673
PC-O(40:8)	glycerophospholipids	0.935389	0.0919688	-0.125	0.0903719	0.300673
SM(42:3)	sphingolipids	2.77225e-10	2.24105e-10	-0.125	0.0903719	0.300673
SM(36:1)	sphingolipids	0.975073	0.444105	-0.123	0.0963174	0.310738
SM(44:2)	sphingolipids	0.048917	0.117032	-0.122	0.0992209	0.316339
CE(17:0)	cholesterol esters	0.00548114	0.0323528	-0.118	0.10994	0.327405
Cer(42:2)	sphingolipids	0.23833	0.37503	-0.119	0.107178	0.327405
cholesterol esters	cholesteryl esters	0.0835842	0.4477	-0.119	0.106789	0.327405
DG(34:3)	glycerides	0.0013455	0.247781	-0.118	0.109145	0.327405
LPC(20:3)	glycerophospholipids	0.25872	0.471888	-0.12	0.104471	0.327405
TG(49:2)	glycerides	0.00481624	0.0661093	-0.118	0.10994	0.327405
Trp	aminoacids	3.86079e-05	0.00999476	-0.115	0.119412	0.351746
PC(34:5)	glycerophospholipids	0.000335184	0.41003	-0.113	0.125482	0.365653
CE(18:3)	cholesterol esters	0.3154	0.474474	-0.112	0.12951	0.370743
PC-O(34:1)	glycerophospholipids	0.514936	0.0178936	-0.112	0.129965	0.370743
CE(18:2)	cholesterol esters	0.166856	0.970505	-0.111	0.134105	0.376017
DG(32:1)	glycerides	0.0948152	0.115898	-0.11	0.135977	0.376017
Kynurenine	biogenic amines	0.00735949	9.05873e-07	-0.11	0.135976	0.376017
acylcarnitines	acylcarnitines	0.345441	0.00170784	-0.108	0.142201	0.383634
biogenic amines	biogenic amines	0.064047	0.000163829	-0.107	0.148138	0.383634
CE(22:5)	cholesterol esters	1.62391e-10	0.0903443	-0.108	0.142688	0.383634
PC(32:0)	glycerophospholipids	0.521361	0.503891	-0.107	0.148136	0.383634
PC-O(36:3)	glycerophospholipids	0.406539	0.31934	-0.107	0.146137	0.383634
TG(52:7)	glycerides	0.0258956	0.0332723	-0.107	0.145641	0.383634
TG(53:4)	glycerides	0.432595	0.200498	-0.107	0.148641	0.383634
PC(34:1)	glycerophospholipids	0.90137	0.0503927	-0.105	0.153227	0.390698
PC(39:6)	glycerophospholipids	0.616339	0.836971	-0.105	0.154261	0.390698
PC(39:7)	glycerophospholipids	0.725408	0.00489092	-0.104	0.157395	0.391322
TG(44:2)	glycerides	0.0522846	0.203746	-0.105	0.15687	0.391322
DG(42:0)	glycerides	0.000219541	0.00235502	-0.103	0.163807	0.40356
PC(40:7)	glycerophospholipids	0.731365	0.550994	-0.102	0.16544	0.403911
PC(36:6)	glycerophospholipids	0.834554	0.277787	-0.102	0.167637	0.405621
AC(0:0)	acylcarnitines	0.345116	0.00873672	-0.101	0.169298	0.406015
PC-O(34:3)	glycerophospholipids	0.223539	0.5802	-0.101	0.173223	0.411785
Asn	aminoacids	1.96207e-05	1.13764e-05	-0.0976	0.186003	0.43832
Gly	aminoacids	0.808769	0.0366349	-0.0964	0.191427	0.447213
AC(10:1)	acylcarnitines	0.000279339	1.44113e-12	-0.0939	0.203258	0.447829
DG(44:3)	glycerides	1.84749e-06	0.237359	-0.0947	0.199467	0.447829
Lys	aminoacids	0.0146671	0.803906	-0.0949	0.198839	0.447829
PC(32:2)	glycerophospholipids	0.0476165	0.0607548	-0.0946	0.200096	0.447829
PC(34:3)	glycerophospholipids	0.487506	0.756788	-0.0941	0.202624	0.447829
SM(34:2)	sphingolipids	0.299507	0.0144265	-0.0949	0.198839	0.447829
SM(40:1)	sphingolipids	1.29576e-11	1.88329e-11	-0.0954	0.196347	0.447829
CE(18:1)	cholesterol esters	0.604612	0.382211	-0.0925	0.210349	0.452418
PC(32:1)	glycerophospholipids	0.000728054	0.000744957	-0.0926	0.209697	0.452418
PC(36:2)	glycerophospholipids	0.696666	0.00901451	-0.0925	0.210348	0.452418
SM(36:2)	sphingolipids	0.867598	0.062018	-0.0915	0.214953	0.458678
PC(38:4)	glycerophospholipids	0.695646	0.220835	-0.0909	0.218282	0.462145
LPC(16:0)	glycerophospholipids	0.280102	0.321569	-0.09	0.223012	0.468497
PC-O(38:3)	glycerophospholipids	1.27106e-12	1.27989e-13	-0.0892	0.227122	0.473462
DG(42:2)	glycerides	0.0539166	0.507809	-0.0881	0.232685	0.481355
TG(56:8)	glycerides	0.0870103	0.212353	-0.0861	0.243375	0.499657
PC(39:3)	glycerophospholipids	0.541703	0.0559026	-0.0852	0.24848	0.506301
H1	sugars	1.48536e-10	0.000157519	-0.0837	0.256654	0.511421
PC(40:3)	glycerophospholipids	0.182599	0.00383402	-0.0841	0.254407	0.511421
SM(30:1)	sphingolipids	0.164767	0.0307829	-0.0839	0.255904	0.511421
LPC(20:1)	glycerophospholipids	0.0396202	7.99991e-07	-0.0826	0.263478	0.513688
PC(38:2)	glycerophospholipids	2.40661e-08	1.3525e-08	-0.0827	0.262714	0.513688
SM(32:1)	sphingolipids	0.314628	0.368063	-0.0826	0.263478	0.513688
PC(34:4)	glycerophospholipids	0.0394764	0.0317088	-0.0822	0.265781	0.514476
PC(30:0)	glycerophospholipids	0.588948	0.439127	-0.0814	0.270428	0.519758
LPC-O(18:2)	glycerophospholipids	0.0359986	3.78013e-08	-0.081	0.272771	0.52057
Serotonin	biogenic amines	0.000146776	4.40299e-11	0.0804	0.275918	0.522894
AC(10:3)	acylcarnitines	4.23728e-07	1.11387e-05	-0.0787	0.286314	0.526664
AC(8:0)	acylcarnitines	6.9347e-15	7.19231e-14	-0.0787	0.286315	0.526664
PC-O(36:4)	glycerophospholipids	0.258265	0.00559126	-0.0785	0.287938	0.526664
TG(44:1)	glycerides	2.19096e-05	0.000102618	-0.0782	0.289568	0.526664
Tyr	aminoacids	0.385946	0.433347	-0.0789	0.285507	0.526664
Val	aminoacids	0.34787	0.400763	-0.0793	0.283088	0.526664
TG(53:5)	glycerides	0.272767	0.728024	-0.0775	0.293667	0.530559
PC(36:4)	glycerophospholipids	0.351748	0.598114	-0.0765	0.300305	0.538957
PC(37:6)	glycerophospholipids	0.643559	0.802798	-0.0756	0.306198	0.545919
AC(8:1)	acylcarnitines	3.32413e-06	3.93275e-07	-0.0752	0.308746	0.546864
SM(40:2)	sphingolipids	1.87065e-06	9.1382e-11	-0.0741	0.31561	0.555391
PC-O(32:1)	glycerophospholipids	0.310382	0.0658589	-0.0737	0.318209	0.556353
PC(36:3)	glycerophospholipids	0.805382	0.0320048	-0.0729	0.323449	0.561889
DG-O(36:4)	glycerides	0.010224	0.454331	-0.0716	0.33231	0.573605
SM(34:1)	sphingolipids	0.688134	0.216196	-0.0711	0.335895	0.576124
Met	aminoacids	0.00338549	0.0921272	-0.0705	0.339509	0.578119
PC(31:0)	glycerophospholipids	0.367852	0.0322681	0.0703	0.341325	0.578119
PC(40:2)	glycerophospholipids	1.5876e-08	4.136e-06	-0.0697	0.344974	0.580671
Met-SO	biogenic amines	1.14897e-16	2.08465e-05	0.0692	0.348648	0.583232
PC(35:4)	glycerophospholipids	0.317914	0.473424	-0.0659	0.372171	0.616004
PC(37:5)	glycerophospholipids	0.067058	0.330862	-0.0655	0.375058	0.616004
PC(38:3)	glycerophospholipids	1.71043e-08	2.60172e-10	-0.0658	0.373131	0.616004
PC-O(42:4)	glycerophospholipids	3.48598e-05	0.000306116	-0.065	0.378929	0.618614
AC(14:1)	acylcarnitines	1.38106e-08	2.32514e-07	0.0646	0.381847	0.619644
PC(44:10)	glycerophospholipids	1.50568e-11	9.26115e-09	0.0637	0.388715	0.623324
TG(44:4)	glycerides	6.23833e-10	1.69468e-09	-0.0637	0.388715	0.623324
His	aminoacids	1.23263e-15	0.0447183	-0.063	0.393663	0.625577
LPC	glycerophospholipids	0.569876	0.0968815	-0.0627	0.395655	0.625577
LPC(17:1)	glycerophospholipids	0.900096	0.0539881	0.0622	0.399654	0.625577
PC(44:1)	glycerophospholipids	3.38821e-15	7.37503e-16	0.0619	0.401662	0.625577
xLeu	aminoacids	0.572	0.144355	-0.0625	0.397651	0.625577
Glu	aminoacids	0.41812	0.0126347	-0.0611	0.407726	0.631392
PC-O(42:6)	glycerophospholipids	8.82557e-07	3.82537e-06	-0.0606	0.411797	0.634073
AC(14:0-OH)	acylcarnitines	0.00471842	0.0442684	-0.06	0.416907	0.638315
PC-O(34:2)	glycerophospholipids	0.556421	0.515388	-0.0594	0.421046	0.641031
TG(55:6)	glycerides	1.11123e-08	1.16191e-08	-0.0589	0.425196	0.643733
AC(4:0)	acylcarnitines	3.53916e-12	3.15973e-08	-0.0582	0.430416	0.644436
PC-O(34:4)	glycerophospholipids	0.228585	0.759286	-0.0582	0.430415	0.644436
PC-O(40:5)	glycerophospholipids	0.725528	0.00991027	-0.0568	0.442031	0.658189
SM(33:2)	sphingolipids	0.0901411	0.00162632	-0.0564	0.44523	0.65933
PC(35:5)	glycerophospholipids	0.00647152	0.855228	-0.0545	0.46033	0.677986
Cer(41:1)	sphingolipids	0.805685	0.102153	-0.0539	0.46579	0.681851
PC-O(40:4)	glycerophospholipids	0.0313006	0.0118811	0.0536	0.467986	0.681851
CE(16:0)	cholesterol esters	0.36273	0.734013	-0.0523	0.479043	0.694228
PC-O(30:0)	glycerophospholipids	0.290524	0.0578389	-0.0503	0.495897	0.703603
SM(37:1)	sphingolipids	0.76999	0.567531	-0.0511	0.489118	0.703603
SM(42:1)	sphingolipids	0.0115875	9.13929e-05	-0.0504	0.494763	0.703603
Taurine	biogenic amines	0.00111415	0.016738	-0.0508	0.491371	0.703603
AC(14:2)	acylcarnitines	3.73507e-10	1.54361e-09	0.0474	0.521172	0.733439
LPC(20:4)	glycerophospholipids	0.953563	0.530272	-0.0473	0.522338	0.733439
PC(37:4)	glycerophospholipids	0.694142	0.646384	-0.0467	0.527011	0.736185
AC(18:1)	acylcarnitines	6.91634e-06	0.000376952	-0.0463	0.530528	0.737298
alpha-AAA	biogenic amines	0.367622	0.56998	-0.0451	0.541152	0.748225
AC(5:0)	acylcarnitines	4.30936e-15	3.31091e-06	-0.0446	0.545908	0.75097
LPC(16:1)	glycerophospholipids	4.11375e-07	0.000302673	-0.0441	0.550683	0.751048
PC(39:4)	glycerophospholipids	0.0772315	0.638625	-0.0437	0.554279	0.751048
TG(49:1)	glycerides	0.00585774	0.00228277	-0.044	0.551882	0.751048
PC(30:1)	glycerophospholipids	4.34572e-07	4.10803e-07	-0.0428	0.562714	0.758684
PC(37:3)	glycerophospholipids	0.141731	0.446369	-0.0416	0.573648	0.765805
SM(40:4)	sphingolipids	0.000180373	0.0253202	-0.0418	0.571209	0.765805
PC-O(38:4)	glycerophospholipids	0.589561	0.255897	-0.0408	0.580992	0.771807
Cer(43:1)	sphingolipids	0.480367	0.737129	-0.0396	0.592092	0.782717
PC(33:0)	glycerophospholipids	0.0391189	0.803859	0.0384	0.603287	0.78981
PC(36:1)	glycerophospholipids	1.69369e-07	2.23513e-07	-0.0387	0.600791	0.78981
Ser	aminoacids	0.656194	0.41355	-0.0379	0.608292	0.792534
CE(20:4)	cholesterol esters	0.663946	0.44565	-0.0359	0.627229	0.813296
AC(10:0)	acylcarnitines	1.99164e-07	1.01101e-11	-0.0351	0.634873	0.819288
AC(18:2)	acylcarnitines	1.4616e-06	3.14149e-06	-0.0331	0.654151	0.820717
CE(16:1)	cholesterol esters	0.259367	0.650074	-0.0334	0.651568	0.820717
Cit	aminoacids	0.000299243	2.31977e-05	-0.0336	0.648989	0.820717
PC(35:2)	glycerophospholipids	0.553097	0.476169	-0.034	0.645126	0.820717
PC-O(35:3)	glycerophospholipids	0.0400544	0.106779	-0.0338	0.647699	0.820717
Thr	aminoacids	0.594246	0.732747	-0.0336	0.648987	0.820717
AC(6:0)	acylcarnitines	3.21103e-16	1.17475e-13	-0.0321	0.664531	0.829331
Asp	aminoacids	0.752009	0.366078	0.0318	0.667137	0.829331
LPC(22:5)	glycerophospholipids	5.97626e-07	8.09912e-11	-0.031	0.674977	0.831449
PC(33:3)	glycerophospholipids	0.0333569	0.00427332	0.031	0.674977	0.831449
PC(33:2)	glycerophospholipids	0.546067	0.758862	-0.0306	0.678909	0.832509
AC(13:0)	acylcarnitines	7.60649e-17	7.20434e-16	0.0294	0.690757	0.83944
PC(37:2)	glycerophospholipids	0.469023	0.543407	-0.0295	0.689438	0.83944
PC-O(36:2)	glycerophospholipids	0.260227	0.179558	-0.0288	0.697377	0.843701
PC-O(42:5)	glycerophospholipids	5.28635e-07	5.7902e-05	-0.028	0.705347	0.849551
AC(12:1)	acylcarnitines	1.55387e-08	1.60272e-08	0.0269	0.716025	0.854814
SM(35:1)	sphingolipids	0.447987	0.203123	-0.0269	0.716025	0.854814
PC(38:7)	glycerophospholipids	0.105478	0.0138846	-0.0257	0.728105	0.864831
PC-O(37:6)	glycerophospholipids	0.231594	0.0215288	-0.0254	0.730798	0.864831
Phe	aminoacids	0.0392331	0.0619467	-0.0244	0.741606	0.873805
PC(37:1)	glycerophospholipids	0.860208	0.230047	-0.0229	0.756549	0.880913
PC-O(32:3)	glycerophospholipids	0.0211952	8.50917e-09	-0.0228	0.757912	0.880913
Putrescine	biogenic amines	0.00224858	3.7799e-11	-0.0232	0.753824	0.880913
SM(31:1)	sphingolipids	0.0229824	0.00105932	-0.0225	0.760641	0.880913
Cer(40:1)	sphingolipids	0.0654478	0.450543	-0.0206	0.781197	0.90087
PC(32:4)	glycerophospholipids	0.597029	0.0175926	-0.0199	0.788084	0.904961
AC(10:2)	acylcarnitines	1.5141e-17	1.13554e-10	-0.0179	0.808839	0.906064
Arg	aminoacids	0.382478	0.488738	0.018	0.807454	0.906064
c4-OH-Pro	biogenic amines	1.33243e-13	1.75453e-10	0.0174	0.814402	0.906064
LPC(17:0)	glycerophospholipids	0.513221	0.127424	0.0188	0.799137	0.906064
LPC(18:1)	glycerophospholipids	0.0494368	0.538507	0.0179	0.808842	0.906064
Orn	aminoacids	0.34757	0.559007	-0.0173	0.815792	0.906064
PC(40:5)	glycerophospholipids	0.000574786	0.121013	-0.0178	0.810231	0.906064
SDMA	biogenic amines	0.0339086	6.4314e-13	0.0187	0.800522	0.906064
aminoacids	aminoacids	0.00460919	0.620384	-0.0155	0.83393	0.922429
PC(40:8)	glycerophospholipids	0.0316825	0.0921903	0.0142	0.847943	0.934116
CE(17:1)	cholesterol esters	0.0128514	0.451735	0.0126	0.864821	0.945027
DG(32:2)	glycerides	0.105538	0.0346307	-0.0126	0.864822	0.945027
Ac-Orn	biogenic amines	0.607391	0.00937098	0.0116	0.876109	0.949702
PC(41:4)	glycerophospholipids	4.83553e-10	2.05724e-10	0.0116	0.876109	0.949702
AC(16:1)	acylcarnitines	6.39011e-12	5.53581e-09	-0.0101	0.891669	0.949917
PC(35:3)	glycerophospholipids	0.887067	0.120355	0.0101	0.89167	0.949917
PC(39:5)	glycerophospholipids	0.0155611	0.138593	0.00958	0.897339	0.949917
SM(31:0)	sphingolipids	3.10517e-06	4.65971e-10	-0.00985	0.894504	0.949917
SM(39:2)	sphingolipids	1.98394e-09	7.29552e-06	-0.00998	0.893086	0.949917
TG(51:1)	glycerides	2.081e-14	4.39664e-12	-0.00958	0.897339	0.949917
PC(42:10)	glycerophospholipids	0.0125195	0.236561	0.00906	0.903013	0.952205
Spermidine	biogenic amines	7.77309e-15	1.09988e-13	0.00839	0.910108	0.955966
AC(18:0)	acylcarnitines	2.37988e-19	2.04293e-18	0.00787	0.915798	0.956086
AC(2:0)	acylcarnitines	0.659564	0.248181	-0.00734	0.921488	0.956086
LPC(18:2)	glycerophospholipids	0.0751575	0.642491	-0.00707	0.924334	0.956086
PC(42:6)	glycerophospholipids	1.27312e-06	8.32365e-08	0.0076	0.918642	0.956086
AC(16:0)	acylcarnitines	5.46708e-18	1.51452e-16	-0.00654	0.930029	0.958319
AC(12:0)	acylcarnitines	2.5565e-18	2.26791e-16	-0.00562	0.940004	0.964929
LPC(15:0)	glycerophospholipids	0.130416	0.0549732	0.00496	0.947136	0.96858
AC(14:0)	acylcarnitines	4.52385e-20	4.1159e-18	0.00377	0.959982	0.978027
ADMA	biogenic amines	5.33288e-05	5.54373e-13	0.00337	0.964267	0.978713
PC(35:1)	glycerophospholipids	0.265285	0.694092	0.00284	0.969981	0.980839
TG(54:2)	glycerides	8.23718e-09	6.86618e-09	-0.00218	0.977126	0.984391
CE(19:2)	cholesterol esters	0.863258	0.569306	-0.00165	0.982844	0.986484
LPC-O(18:0)	glycerophospholipids	0.00326804	9.46185e-06	-0.00126	0.987132	0.987132

## Sheet: Radiomics
Feature	Normality benign	Normality malignant	Rg effect size	P-value	FDR
glrlm_RunPercentage	7.00601e-37	1.53515e-18	-0.603	6.44998e-107	3.94471e-105
glrlm_LongRunEmphasis	1.90338e-41	4.25512e-21	0.602	1.18181e-106	3.94471e-105
glrlm_RunLengthNonUniformityNormalized	4.77103e-34	4.53224e-17	-0.602	1.45524e-106	3.94471e-105
glrlm_ShortRunEmphasis	1.64282e-37	9.45212e-20	-0.602	1.47466e-106	3.94471e-105
glrlm_RunVariance	5.57201e-43	2.43028e-21	0.6	3.76797e-106	8.06347e-105
glszm_LargeAreaEmphasis	5.99718e-92	5.77379e-42	0.594	4.63095e-104	8.25853e-103
gldm_LargeDependenceEmphasis	5.65595e-54	1.67739e-25	0.588	4.86472e-102	7.3496e-101
glszm_ZonePercentage	1.89492e-14	3.2199e-08	-0.588	5.49503e-102	7.3496e-101
gldm_DependenceNonUniformityNormalized	3.01941e-37	1.64478e-10	-0.581	1.65725e-99	1.97028e-98
glszm_ZoneVariance	5.76489e-93	7.06668e-42	0.579	6.17932e-99	6.61187e-98
gldm_SmallDependenceEmphasis	2.38619e-08	0.00217752	-0.579	1.07497e-98	1.04565e-97
gldm_DependenceVariance	6.83855e-60	3.59601e-26	0.546	4.12489e-88	3.67803e-87
glcm_Imc2	9.47223e-82	4.46608e-32	-0.536	4.81654e-85	3.96439e-84
ngtdm_Strength	2.70831e-70	2.32326e-26	-0.532	1.35732e-83	1.03738e-82
glszm_SizeZoneNonUniformityNormalized	1.14063e-17	0.000165647	-0.522	1.04755e-80	7.05669e-80
glszm_SmallAreaEmphasis	1.16574e-17	1.46859e-08	-0.522	1.05521e-80	7.05669e-80
glcm_Imc1	6.46683e-27	1.18276e-05	0.475	3.72935e-67	2.3473e-66
glcm_Id	1.86346e-39	4.41955e-20	0.453	3.68802e-61	2.19232e-60
glcm_DifferenceAverage	3.73333e-70	3.18253e-13	-0.453	4.04051e-61	2.27544e-60
glcm_Idm	3.55785e-43	2.56222e-22	0.443	1.05997e-58	5.67084e-58
glcm_Contrast	7.78741e-79	2.27229e-30	-0.437	4.66493e-57	2.37689e-56
glcm_MCC	4.99349e-61	6.93139e-09	-0.434	1.85208e-56	9.00782e-56
glcm_InverseVariance	1.20354e-46	6.14176e-22	0.424	8.09874e-54	3.76767e-53
ngtdm_Contrast	6.42321e-89	7.69428e-36	-0.416	6.09377e-52	2.71681e-51
gldm_GrayLevelNonUniformity	4.05423e-86	5.13797e-34	0.382	5.74968e-44	2.46086e-43
glrlm_GrayLevelNonUniformity	2.6268e-86	3.15562e-34	0.374	2.12628e-42	8.75047e-42
glcm_DifferenceVariance	2.18616e-79	3.49993e-32	-0.368	6.10062e-41	2.41765e-40
glcm_ClusterShade	4.1012e-87	5.43826e-15	-0.36	2.92303e-39	1.11702e-38
shape_MeshVolume	3.84017e-85	1.29116e-32	0.317	6.02391e-31	2.22262e-30
glszm_GrayLevelNonUniformity	5.30045e-88	1.03665e-38	0.301	6.23692e-28	2.2245e-27
ngtdm_Busyness	2.21133e-76	2.62085e-26	0.299	1.25733e-27	4.33982e-27
shape_Flatness	1.79562e-12	2.63918e-09	0.295	5.55465e-27	1.85734e-26
shape_SurfaceVolumeRatio	7.24508e-94	9.97715e-31	-0.292	2.15096e-26	6.97433e-26
glcm_SumSquares	2.59173e-80	1.70562e-15	-0.29	4.61203e-26	1.45143e-25
shape_VoxelVolume	3.82463e-85	2.77676e-35	0.288	7.94001e-26	2.42737e-25
glcm_JointEnergy	4.58035e-75	4.27074e-37	-0.283	6.6336e-25	1.97165e-24
gldm_DependenceEntropy	4.11338e-11	8.73649e-19	0.282	8.08441e-25	2.33792e-24
glrlm_RunLengthNonUniformity	1.02411e-85	1.97157e-36	0.281	1.22172e-24	3.44012e-24
glcm_JointEntropy	1.1906e-09	2.67623e-16	0.272	4.18958e-23	1.14945e-22
gldm_SmallDependenceHighGrayLevelEmphasis	4.75596e-80	5.73309e-16	-0.262	1.42062e-21	3.80015e-21
shape_LeastAxisLength	2.03648e-72	4.10566e-15	0.26	2.56665e-21	6.69833e-21
glcm_Idmn	5.47534e-18	1.71161e-08	0.258	5.75665e-21	1.46657e-20
glcm_Idn	5.1441e-12	0.016905	0.241	1.50599e-18	3.74747e-18
firstorder_Energy	3.74033e-86	6.09193e-39	0.237	6.15947e-18	1.49787e-17
glszm_ZoneEntropy	3.23493e-15	4.67425e-19	0.236	6.96153e-18	1.6553e-17
firstorder_TotalEnergy	3.41362e-86	1.14542e-38	0.231	3.54612e-17	8.24857e-17
firstorder_Range	5.7122e-67	4.42826e-13	-0.228	9.18623e-17	2.09133e-16
firstorder_Skewness	1.07976e-35	0.00941318	-0.227	1.25616e-16	2.80019e-16
glcm_Correlation	1.58081e-25	4.01029e-16	0.225	2.78101e-16	6.07281e-16
glcm_MaximumProbability	1.59527e-69	3.1586e-35	-0.222	6.50026e-16	1.39106e-15
firstorder_Maximum	3.82864e-67	1.58306e-13	-0.215	4.63438e-15	9.72311e-15
glcm_ClusterProminence	2.36701e-89	1.65474e-29	-0.211	1.40123e-14	2.8833e-14
ngtdm_Coarseness	2.18808e-78	2.29636e-36	-0.21	2.01583e-14	4.0697e-14
shape_SurfaceArea	4.82756e-89	1.44926e-41	0.208	3.45319e-14	6.84243e-14
ngtdm_Complexity	2.03819e-85	2.10625e-26	-0.205	7.75931e-14	1.50954e-13
glcm_ClusterTendency	9.4562e-82	1.61273e-06	-0.204	1.01435e-13	1.93813e-13
glszm_LargeAreaLowGrayLevelEmphasis	1.44659e-71	1.96472e-38	0.204	1.1788e-13	2.21283e-13
firstorder_Variance	1.15477e-80	4.01339e-09	-0.202	1.80428e-13	3.32858e-13
gldm_GrayLevelVariance	1.17408e-80	3.74636e-09	-0.202	2.0606e-13	3.73702e-13
glszm_SmallAreaHighGrayLevelEmphasis	1.19818e-79	3.79197e-18	-0.201	2.45104e-13	4.3167e-13
glrlm_GrayLevelVariance	1.40573e-80	5.13954e-09	-0.201	2.46092e-13	4.3167e-13
glszm_GrayLevelVariance	4.45273e-80	3.74093e-07	-0.196	8.15061e-13	1.40664e-12
glcm_SumEntropy	3.03941e-28	6.43924e-23	0.196	9.4137e-13	1.59883e-12
firstorder_MeanAbsoluteDeviation	1.95611e-70	3.2367e-13	-0.173	2.59816e-10	4.3438e-10
gldm_DependenceNonUniformity	1.83303e-88	2.35971e-40	0.168	1.01747e-09	1.67492e-09
shape_Elongation	8.57466e-31	4.43183e-09	0.165	1.97892e-09	3.20825e-09
gldm_SmallDependenceLowGrayLevelEmphasis	3.08172e-42	1.19958e-21	-0.159	6.87547e-09	1.09802e-08
firstorder_Kurtosis	1.31192e-70	4.0808e-28	-0.153	2.27734e-08	3.58346e-08
shape_Maximum2DDiameterSlice	7.82139e-84	1.3423e-38	0.152	3.08982e-08	4.79146e-08
glszm_SizeZoneNonUniformity	1.78708e-88	1.59307e-40	0.151	3.58368e-08	5.47792e-08
glszm_HighGrayLevelZoneEmphasis	1.42269e-79	1.48793e-14	-0.126	4.3439e-06	6.54645e-06
gldm_LargeDependenceLowGrayLevelEmphasis	8.63796e-68	2.86852e-37	0.122	8.42415e-06	1.25192e-05
firstorder_RobustMeanAbsoluteDeviation	2.72355e-69	2.43025e-11	-0.117	1.89719e-05	2.78081e-05
glszm_LargeAreaHighGrayLevelEmphasis	1.27463e-91	8.65799e-42	0.113	3.84628e-05	5.56151e-05
shape_Maximum2DDiameterColumn	4.93864e-83	1.56244e-38	0.109	6.73544e-05	9.60923e-05
glrlm_ShortRunHighGrayLevelEmphasis	1.2835e-79	1.68699e-11	-0.106	0.000114335	0.000160972
firstorder_RootMeanSquared	2.34331e-57	0.00552634	-0.101	0.000246153	0.000342056
glrlm_HighGrayLevelRunEmphasis	1.44614e-79	8.56639e-12	-0.1	0.000253405	0.000347619
firstorder_InterquartileRange	1.21352e-67	1.93273e-10	-0.0987	0.000320347	0.000433887
gldm_HighGrayLevelEmphasis	1.41272e-79	9.22038e-12	-0.098	0.000354934	0.000474725
gldm_LargeDependenceHighGrayLevelEmphasis	4.1136e-88	2.05984e-29	0.0974	0.000384613	0.000508069
shape_Sphericity	7.72116e-18	3.79497e-15	0.0949	0.000545995	0.000712457
firstorder_90Percentile	5.61686e-71	1.9066e-13	-0.0895	0.00110582	0.00142557
shape_MinorAxisLength	5.41897e-83	1.16705e-38	0.0891	0.00116455	0.00148341
glcm_JointAverage	2.46557e-63	1.75299e-07	-0.0833	0.00239824	0.00298386
glcm_SumAverage	2.46557e-63	1.75299e-07	-0.0833	0.00239824	0.00298386
shape_Maximum2DDiameterRow	5.96884e-83	2.5515e-39	0.0811	0.00312769	0.0038467
glrlm_LongRunHighGrayLevelEmphasis	2.27739e-79	9.77555e-14	-0.0784	0.00425238	0.00517051
glcm_Autocorrelation	1.65187e-80	5.58181e-12	-0.0772	0.00488322	0.00587084
glrlm_RunEntropy	3.09425e-26	7.26272e-21	0.0737	0.007249	0.00861826
shape_Maximum3DDiameter	2.59494e-83	1.22659e-39	0.07	0.0107615	0.0126536
glcm_DifferenceEntropy	1.27392e-38	2.2512e-22	0.0671	0.014441	0.0167955
glszm_SmallAreaLowGrayLevelEmphasis	2.56206e-41	2.0884e-21	-0.0669	0.0147105	0.016925
glszm_GrayLevelNonUniformityNormalized	7.08461e-56	2.83715e-30	-0.0639	0.0198376	0.022581
firstorder_Mean	3.84372e-60	3.55319e-05	-0.0533	0.0522205	0.0588168
firstorder_10Percentile	1.71707e-48	3.95495e-27	0.0475	0.0837202	0.0933131
firstorder_Minimum	2.45019e-42	8.37881e-14	0.0419	0.127038	0.140135
glrlm_ShortRunLowGrayLevelEmphasis	2.87661e-40	5.96723e-22	-0.0415	0.130367	0.14234
shape_MajorAxisLength	1.76687e-84	1.54453e-39	-0.041	0.135582	0.146538
gldm_LowGrayLevelEmphasis	1.09316e-41	2.52366e-23	-0.0393	0.151605	0.162218
glrlm_LowGrayLevelRunEmphasis	4.88831e-41	6.19853e-23	-0.0366	0.182096	0.192913
glrlm_GrayLevelNonUniformityNormalized	2.17322e-56	3.34094e-30	-0.0312	0.255883	0.268426
firstorder_Uniformity	8.91729e-57	3.10685e-30	-0.0262	0.338788	0.351945
glrlm_LongRunLowGrayLevelEmphasis	2.54665e-44	2.29322e-26	-0.0174	0.526937	0.542137
firstorder_Median	1.08427e-54	5.27635e-11	0.0155	0.572306	0.583208
firstorder_Entropy	2.06403e-29	1.64764e-20	0.0119	0.664662	0.670932
glszm_LowGrayLevelZoneEmphasis	2.43026e-38	2.46085e-20	-0.00407	0.882133	0.882133
