# Supplementary material for: Combining Low-Dose Computer-Tomography-Based Radiomics and Serum Metabolomics for Diagnosis of Malignant Nodules in Participants of Lung Cancer Screening Studies
Source: Biomolecules. 2023 Dec 28;14(1):44. doi: 10.3390/biom14010044 (PMC10813699; doi:10.3390/biom14010044)
Supplement: Supplementary file 1 [file biomolecules-14-00044-s001.zip › Supp_files/Table_S2.xlsx]

## Sheet: TableS2
Table S2. Results for ML models on train and test set (without removal of MOLTEST-BIS from test set).
The bold value shows the superiority of a particular metric and set of data between models; LR - logistic regression, RF- random forest, CI – confidence interval.
	Radiomics				Metabolomics
Metric	Train		Test		Train		Test
	LR	RF	LR	RF	LR	RF	LR	RF
Sensitivity	0.78	0.67	0.69	0.69	0.76	0.61	0.55	0.70
Specificity	0.78	0.82	0.74	0.68	0.74	0.66	0.55	0.55
PPV	0.25	0.27	0.51	0.47	0.74	0.64	0.55	0.61
NPV	0.97	0.96	0.86	0.85	0.75	0.62	0.55	0.65
F1	0.38	0.38	0.59	0.56	0.75	0.62	0.55	0.65
Balanced Accuracy	0.78	0.74	0.72	0.69	0.75	0.63	0.55	0.63
AUC [%]	85.2	83.2	76.7	72.6	78.9	66.4	55.5	60.3
AUC 95% CI	83 - 87	81 - 85	69 - 84	64 - 81	72 - 85	59 - 74	37 -74	42 -79
